# Supplementary material for: Cardiovascular Involvement in Pediatric FLNC Variants: A Case Series of Fourteen Patients
Source: J Cardiovasc Dev Dis. 2022 Sep 30;9(10):332. doi: 10.3390/jcdd9100332 (PMC9604120; doi:10.3390/jcdd9100332)
Supplement: Supplementary file 1 [file jcdd-09-00332-s001.zip]

Archive with 1 entries (1 files):
- jcdd-1926128-supplementary.pdf
